# Supplementary material for: In Vitro Antifungal Activity of Chimeric Peptides Derived from Bovine Lactoferricin and Buforin II against Cryptococcus neoformans var. grubii
Source: Antibiotics (Basel). 2022 Dec 15;11(12):1819. doi: 10.3390/antibiotics11121819 (PMC9774238; doi:10.3390/antibiotics11121819)
Supplement: Supplementary file 1 [file antibiotics-11-01819-s001.zip]

Archive with 1 entries (1 files):
- antibiotics-2058293-supplementary.pdf
